# Supplementary material for: Association of Anterior and Lateral Extraprostatic Extensions with Base-Positive Resection Margins in Prostate Cancer
Source: PLoS One. 2016 Jul 8;11(7):e0158922. doi: 10.1371/journal.pone.0158922 (PMC4938503; doi:10.1371/journal.pone.0158922)
Supplement: S1 File — (XLSX) [file pone.0158922.s001.xlsx]

## Sheet: Sheet1
serialNo	EPEapex	EPEbase	EPEanterior	EPElateral	EPEposterolateral	EPEposterior	PSM	PSMapex	PSMbase	PSManterior	PSMlateral	PSMposterolateral	PSMposterior	SVI	daysToBCR	FUdays	isBCR	pGSSum	isGSover7	iPSA	iPSAabove20	age	isADT	isAgeAbove70	KaplanMeierGroup	timeToEvent	eventType
1	0	0	0	0	0	0	1	0	0	0	0	1	0	0	1095	1857	0	8	1	30	1	75	1	1	1	1095	0
2	0	0	0	0	0	1	1	1	0	0	0	0	0	0	344	2153	1	7	1	22	1	68	1	0	1	344	2
3	0	0	0	1	0	0	1	0	0	0	1	0	0	0	1095	385	0	6	0	5	0	55	0	0	1	1095	0
4	0	0	0	1	0	0	1	1	1	0	1	0	0	0	310	1879	1	6	0	100	1	63	1	0	2	310	2
5	0	0	0	1	0	0	1	0	0	0	1	0	0	1	344	2342	1	7	1	13	0	67	1	0	1	344	2
6	0	0	0	1	0	0	1	1	0	0	0	0	0	0	1095	883	0	8	1	12	0	71	0	1	1	1095	0
7	0	0	0	1	0	0	1	1	0	0	1	0	0	0	1095	2424	0	7	1	5	0	67	0	0	1	1095	0
8	0	0	0	1	0	0	1	0	1	0	0	0	0	0	292	1979	1	7	1	12	0	75	0	1	2	292	2
9	0	0	0	1	0	0	1	0	1	0	1	0	0	0	186	2420	1	7	1	57	1	68	1	0	2	186	2
10	0	0	0	1	0	0	1	0	1	0	0	0	0	1	34	1050	1	7	1	8	0	74	0	1	2	34	2
11	0	0	0	1	0	0	1	1	0	0	1	0	0	0	1095	2363	0	7	1	21	1	63	1	0	1	1095	0
12	0	0	0	1	0	0	1	1	0	0	1	0	0	0	1095	2345	0	9	1	5	0	52	0	0	1	1095	0
13	1	0	0	0	0	0	1	1	0	0	0	0	0	0	1095	2053	0	6	0	6	0	64	0	0	1	1095	0
14	0	0	0	1	0	0	1	0	0	0	1	0	0	1	1095	2235	0	7	1	10	0	50	0	0	1	1095	0
15	0	0	0	1	0	0	1	1	0	0	1	0	0	1	1095	2352	0	6	0	14	0	78	0	1	1	1095	0
16	0	0	0	1	0	0	1	0	1	0	1	0	0	1	234	259	1	7	1	11	0	57	0	0	2	234	2
17	0	0	0	1	0	0	1	0	1	0	1	0	0	0	1095	1478	0	6	0	9	0	58	1	0	2	1095	0
18	0	0	0	0	0	1	0	0	0	0	0	0	0	1	97	2046	1	9	1	30	1	68	1	0	0	97	2
19	0	0	0	1	0	0	1	0	0	0	1	0	0	1	1095	2320	0	7	1	5	0	60	0	0	1	1095	0
20	0	0	0	1	0	0	1	0	1	0	1	0	0	0	1095	2151	0	7	1	5	0	74	0	1	2	1095	0
21	0	0	0	1	0	0	1	0	0	0	1	0	0	0	1095	2228	0	7	1	7	0	66	0	0	1	1095	0
22	0	0	0	1	0	0	1	0	0	0	1	0	0	0	484	2249	1	7	1	12	0	61	1	0	1	484	2
23	0	0	0	1	0	0	1	1	0	0	0	0	0	1	62	518	1	9	1	68	1	65	1	0	1	62	2
24	0	0	0	1	0	0	1	1	0	0	0	0	0	1	22	2205	1	7	1	34	1	71	1	1	1	22	2
25	0	0	0	0	0	1	1	0	1	0	0	0	0	1	1095	1739	0	6	0	27	1	75	1	1	2	1095	0
26	0	0	0	0	0	1	1	0	0	0	0	0	1	0	52	2296	1	6	0	12	0	70	0	0	1	52	2
27	0	0	0	1	0	0	1	0	1	0	1	0	0	1	40	2242	1	8	1	11	0	65	1	0	2	40	2
28	0	0	0	1	0	0	1	0	0	0	1	0	0	0	1095	2233	0	7	1	13	0	65	0	0	1	1095	0
29	0	0	0	1	0	0	0	0	0	0	0	0	0	0	1095	412	0	7	1	6	0	72	1	1	0	1095	0
30	0	0	0	1	0	0	1	1	1	0	1	0	0	0	69	2225	1	7	1	12	0	73	1	1	2	69	2
31	0	0	0	1	0	0	1	0	1	0	1	0	0	0	1095	1887	0	9	1	8	0	63	1	0	2	1095	0
32	0	0	0	1	0	0	1	1	0	0	1	0	0	0	44	28	1	7	1	6	0	70	0	0	1	44	2
33	0	0	0	1	0	0	1	0	0	0	1	0	0	0	1095	2240	0	7	1	8	0	69	0	0	1	1095	0
34	0	0	0	1	0	0	1	0	0	0	1	0	0	0	1095	2170	0	7	1	8	0	73	0	1	1	1095	0
35	0	0	0	1	0	0	1	1	0	0	1	0	0	0	1095	1686	0	7	1	6	0	66	0	0	1	1095	0
36	0	0	0	0	0	1	1	0	0	0	0	0	1	0	1095	1120	0	7	1	7	0	70	0	0	1	1095	0
37	0	0	0	1	0	0	1	0	0	0	1	0	0	0	34	2107	1	7	1	17	0	75	0	1	1	34	2
38	0	0	0	1	0	0	1	1	0	0	1	0	0	0	1095	2083	0	7	1	7	0	73	0	1	1	1095	0
39	0	0	0	1	0	0	1	0	0	0	1	0	0	0	203	2137	1	6	0	11	0	70	0	0	1	203	2
40	0	0	0	1	0	0	1	1	1	0	0	0	1	0	50	670	1	8	1	28	1	64	0	0	2	50	2
41	0	0	0	1	0	0	1	1	0	0	1	0	0	0	1095	1974	0	7	1	7	0	63	0	0	1	1095	0
42	0	0	0	1	0	0	1	0	0	0	1	0	0	0	1095	1997	0	6	0	5	0	68	0	0	1	1095	0
43	0	0	0	1	0	0	1	1	0	0	1	0	0	0	1095	2191	0	7	1	9	0	68	0	0	1	1095	0
44	0	0	0	1	0	0	1	0	1	0	1	0	0	0	382	2146	1	7	1	19	0	65	0	0	2	382	2
45	0	0	0	1	0	0	1	1	1	0	1	0	0	1	15	2124	1	7	1	24	1	61	1	0	2	15	2
46	0	0	0	1	0	0	1	1	0	0	0	0	0	0	918	2021	1	6	0	14	0	74	0	1	1	918	2
47	0	0	0	1	0	0	1	1	0	0	1	0	0	0	1095	434	0	7	1	11	0	68	0	0	1	1095	0
48	1	0	0	0	0	0	1	0	0	0	1	0	0	0	902	966	1	6	0	7	0	78	0	1	1	902	2
49	0	0	0	1	0	0	1	0	0	0	1	0	0	0	321	1619	1	6	0	14	0	65	0	0	1	321	2
50	0	0	0	1	0	0	1	1	0	0	1	0	0	0	15	2053	1	7	1	19	0	64	0	0	1	15	2
51	0	0	0	1	0	0	1	0	1	0	1	0	0	0	1095	2027	0	7	1	11	0	76	1	1	2	1095	0
52	0	0	0	1	0	0	1	0	0	0	1	0	0	0	92	1960	1	9	1	14	0	67	0	0	1	92	2
53	0	0	0	1	0	0	1	1	1	0	1	0	0	1	13	1722	1	7	1	121	1	63	1	0	2	13	2
54	0	0	0	1	0	0	1	0	1	0	1	0	0	0	1095	1380	0	7	1	13	0	50	0	0	2	1095	0
55	0	0	0	1	0	0	1	1	0	0	1	0	0	0	1095	978	0	5	0	5	0	70	0	0	1	1095	0
56	0	0	0	1	0	0	1	0	0	0	1	0	0	0	405	2030	1	8	1	45	1	75	1	1	1	405	2
57	0	0	0	1	0	0	1	0	0	0	1	0	0	0	1095	435	0	7	1	12	0	59	0	0	1	1095	0
58	0	0	0	1	0	0	1	1	0	0	0	0	0	0	1095	1997	0	6	0	6	0	67	0	0	1	1095	0
59	0	0	0	1	0	0	1	1	1	0	1	0	0	1	71	1978	1	9	1	548	1	69	0	0	2	71	2
60	0	0	0	1	0	0	1	0	0	0	1	0	0	0	1095	350	0	9	1	19	0	77	0	1	1	1095	0
61	0	0	0	1	0	0	1	0	0	0	1	0	0	0	1095	1705	0	7	1	4	0	73	0	1	1	1095	0
62	0	0	0	1	0	0	1	0	0	0	1	0	0	0	1095	1659	0	6	0	5	0	55	0	0	1	1095	0
63	0	0	0	1	0	0	1	1	0	0	1	0	0	0	1095	2023	0	7	1	12	0	54	0	0	1	1095	0
64	0	0	0	1	0	0	1	0	0	0	1	0	0	0	1095	1497	0	7	1	3	0	76	0	1	1	1095	0
65	0	0	0	1	0	0	1	1	1	0	1	0	0	0	162	1596	1	10	1	43	1	71	1	1	2	162	2
66	0	0	0	1	0	0	1	0	1	0	1	0	0	0	232	1926	1	7	1	18	0	68	0	0	2	232	2
67	0	0	0	1	0	0	1	0	0	0	1	0	0	1	43	1435	1	8	1	17	0	60	0	0	1	43	2
68	0	0	0	1	0	0	1	1	1	0	1	0	0	0	64	1944	1	9	1	75	1	55	1	0	2	64	2
69	0	0	0	1	0	0	1	0	0	0	1	0	0	1	360	1766	1	9	1	60	1	65	1	0	1	360	2
70	0	0	0	0	0	1	0	0	0	0	0	0	0	1	1095	1353	0	7	1	6	0	68	0	0	0	1095	0
71	0	0	0	0	0	1	0	0	0	0	0	0	0	0	1095	1981	0	6	0	5	0	62	0	0	0	1095	0
72	0	0	0	1	0	0	1	0	0	0	1	0	0	0	1095	1095	0	7	1	7	0	70	0	0	1	1095	0
73	0	0	0	1	0	0	1	0	0	0	1	0	0	1	249	1918	1	8	1	5	0	66	0	0	1	249	2
74	0	0	1	0	0	0	1	0	0	1	0	0	0	0	1095	1892	0	7	1	6	0	66	0	0	1	1095	0
75	0	0	0	0	0	1	0	0	0	0	0	0	0	0	1095	1533	0	8	1	6	0	79	0	1	0	1095	0
76	0	0	1	0	0	1	1	0	0	1	0	0	1	0	1095	1512	0	7	1	8	0	75	0	1	1	1095	0
77	0	0	1	0	0	1	1	0	0	1	0	0	0	0	199	1890	1	8	1	40	1	60	0	0	1	199	2
78	0	0	0	1	0	0	1	1	0	0	1	0	0	0	504	1953	1	7	1	6	0	75	0	1	1	504	2
79	0	0	0	1	0	0	1	0	1	0	1	0	0	0	1095	1878	0	8	1	53	1	69	1	0	2	1095	0
80	0	0	0	1	0	0	1	0	0	0	1	0	0	0	736	1820	1	6	0	6	0	56	0	0	1	736	2
81	0	0	0	1	0	0	1	0	0	0	1	0	0	0	1095	119	0	7	1	10	0	67	0	0	1	1095	0
82	0	0	0	1	0	0	1	0	0	0	1	0	0	0	1095	1846	0	6	0	124	1	61	0	0	1	1095	0
83	0	0	0	1	0	0	1	0	0	0	1	0	0	0	57	1815	1	8	1	11	0	74	0	1	1	57	2
84	0	0	1	0	0	1	1	0	1	1	0	0	0	0	427	1614	1	9	1	12	0	68	0	0	2	427	2
85	0	0	0	1	0	0	1	1	1	0	1	0	0	0	799	1768	1	7	1	14	0	65	0	0	2	799	2
86	0	0	0	1	0	0	1	1	1	0	1	0	0	1	50	1864	1	10	1	86	1	64	1	0	2	50	2
87	0	0	0	1	0	0	1	1	0	0	1	0	0	0	1095	1763	0	7	1	7	0	77	0	1	1	1095	0
88	0	0	0	1	0	0	1	0	0	0	1	0	0	1	714	1853	1	9	1	23	1	70	1	0	1	714	2
89	0	0	0	1	0	0	1	1	0	0	1	0	0	0	307	1780	1	9	1	35	1	69	1	0	1	307	2
90	0	0	0	1	0	0	1	1	0	0	1	0	0	0	1095	37	0	9	1	9	0	58	0	0	1	1095	0
91	0	0	0	1	0	0	1	0	1	0	1	0	0	0	1095	1787	0	7	1	12	0	67	0	0	2	1095	0
92	0	0	0	1	0	0	1	1	1	0	1	0	1	1	45	1866	1	9	1	28	1	71	1	1	2	45	2
93	0	0	0	1	0	0	1	0	0	0	1	0	0	0	1095	1771	0	10	1	10	0	73	0	1	1	1095	0
94	0	0	0	1	0	0	1	0	0	0	1	0	1	0	87	983	1	9	1	200	1	73	1	1	1	87	2
95	0	0	0	1	0	0	1	0	0	0	1	0	0	0	1095	1832	0	6	0	1	0	55	0	0	1	1095	0
96	0	0	0	0	0	1	0	0	0	0	0	0	0	0	1095	1792	0	9	1	6	0	65	1	0	0	1095	0
97	0	0	0	1	0	0	1	0	0	0	1	0	0	1	183	1253	1	7	1	41	1	65	0	0	1	183	2
98	0	0	1	0	0	0	1	1	0	0	0	0	0	0	335	1814	1	7	1	8	0	66	1	0	1	335	2
99	0	0	1	0	0	0	1	0	0	1	0	0	0	0	961	1580	1	7	1	11	0	69	1	0	1	961	2
100	0	0	0	0	0	1	1	0	0	0	0	0	1	0	659	1290	1	9	1	8	0	72	1	1	1	659	2
101	0	0	0	1	0	0	1	0	0	0	1	0	1	0	486	1470	1	9	1	59	1	59	1	0	1	486	2
102	0	0	0	1	0	0	1	1	1	0	1	0	0	0	116	1748	1	9	1	100	1	67	1	0	2	116	2
103	0	0	0	1	0	0	1	0	0	0	1	0	0	0	1095	1689	0	7	1	12	0	64	1	0	1	1095	0
104	0	0	0	1	0	0	1	1	0	0	1	0	0	0	1095	1824	0	7	1	17	0	51	1	0	1	1095	0
105	0	0	0	1	0	0	1	1	0	0	1	0	0	0	636	761	1	7	1	21	1	71	1	1	1	636	2
106	0	0	0	1	0	0	1	1	1	0	1	0	0	0	27	1696	1	9	1	11	0	74	1	1	2	27	2
107	0	0	0	1	0	0	1	1	0	0	1	0	0	0	144	1694	1	9	1	16	0	76	1	1	1	144	2
108	0	0	0	1	0	0	1	1	0	0	1	0	0	0	77	1808	1	8	1	43	1	74	1	1	1	77	2
109	0	0	0	1	0	0	1	0	0	0	1	0	0	0	519	1685	1	9	1	10	0	70	0	0	1	519	2
110	0	0	0	1	0	0	1	1	0	0	0	0	0	0	1095	1642	0	7	1	6	0	62	1	0	1	1095	0
111	0	0	0	1	0	0	1	0	0	0	1	0	0	0	335	1687	1	7	1	10	0	58	1	0	1	335	2
112	0	0	0	1	0	0	1	0	0	0	1	0	0	0	1095	1568	0	7	1	4	0	70	1	0	1	1095	0
113	0	0	0	1	0	0	1	1	0	0	1	0	0	0	1095	1680	0	6	0	7	0	55	1	0	1	1095	0
114	0	0	0	1	0	0	1	0	0	0	1	0	0	0	132	238	1	8	1	22	1	66	1	0	1	132	2
115	0	0	0	0	0	1	1	0	0	0	1	0	0	0	1095	1679	0	7	1	26	1	66	1	0	1	1095	0
116	0	0	0	1	0	0	1	0	1	0	1	0	0	1	83	451	1	7	1	5	0	77	0	1	2	83	2
117	0	0	0	1	0	0	1	0	1	0	1	0	0	0	1095	716	0	7	1	30	1	56	1	0	2	1095	0
118	0	0	0	1	0	0	1	0	0	0	1	0	0	0	1095	1480	0	7	1	5	0	60	0	0	1	1095	0
119	0	0	0	1	0	0	1	0	0	0	1	0	0	0	1095	1694	0	6	0	7	0	67	0	0	1	1095	0
120	0	0	0	1	0	0	1	0	0	0	1	0	0	0	543	1580	1	7	1	23	1	72	1	1	1	543	2
121	0	0	0	1	0	0	1	1	1	0	1	0	0	1	59	735	1	9	1	12	0	75	1	1	2	59	2
122	0	0	0	1	0	0	1	1	0	0	1	0	0	0	1095	1654	0	7	1	24	1	60	0	0	1	1095	0
123	0	0	0	1	0	0	1	0	0	0	1	0	0	0	923	1075	1	7	1	7	0	69	0	0	1	923	2
124	0	0	0	1	0	0	1	0	1	0	1	0	0	0	202	1337	1	9	1	35	1	67	1	0	2	202	2
125	0	0	0	1	0	0	1	0	0	0	1	0	0	0	295	1582	1	7	1	5	0	63	0	0	1	295	2
126	0	0	0	1	0	0	1	0	0	0	1	0	0	0	456	1701	1	7	1	9	0	56	0	0	1	456	2
127	0	0	0	1	0	0	1	0	0	0	1	0	0	0	1095	1706	0	7	1	10	0	70	1	0	1	1095	0
128	0	0	0	0	0	1	1	0	0	0	1	0	0	0	1095	1543	0	7	1	10	0	75	1	1	1	1095	0
129	0	0	0	1	0	0	1	1	0	0	1	0	0	0	587	1535	1	6	0	5	0	71	1	1	1	587	2
130	0	0	0	1	0	0	1	1	0	0	1	0	0	0	316	1687	1	7	1	7	0	74	1	1	1	316	2
131	0	0	0	1	0	0	1	0	0	0	1	0	0	0	277	1577	1	6	0	8	0	56	1	0	1	277	2
132	0	0	0	0	0	1	0	0	0	0	0	0	0	0	1095	1593	0	6	0	5	0	59	1	0	0	1095	0
133	0	0	0	1	0	0	1	0	0	0	1	0	0	0	851	1560	1	9	1	10	0	70	1	0	1	851	2
134	0	0	0	1	0	0	1	0	0	0	1	0	0	0	1095	1560	0	6	0	5	0	59	1	0	1	1095	0
135	0	0	0	1	0	0	1	0	0	0	1	0	0	0	832	1612	1	7	1	14	0	72	1	1	1	832	2
136	0	0	0	1	0	0	1	0	0	0	1	0	0	0	1095	630	0	7	1	4	0	67	0	0	1	1095	0
137	0	0	0	1	0	0	1	0	0	0	1	0	0	0	1095	1582	0	7	1	9	0	59	0	0	1	1095	0
138	0	0	0	1	0	0	1	0	1	0	1	0	0	0	1095	105	0	7	1	6	0	56	0	0	2	1095	0
139	0	0	0	1	0	0	1	0	1	0	1	0	0	0	398	1608	1	7	1	9	0	74	0	1	2	398	2
140	0	0	0	1	0	0	1	0	0	0	1	0	0	0	997	1232	1	7	1	12	0	65	0	0	1	997	2
141	0	0	0	0	0	1	1	1	0	0	0	0	1	0	1095	1610	0	7	1	5	0	71	0	1	1	1095	0
142	0	0	0	1	0	0	1	0	0	0	1	0	0	0	179	1619	1	9	1	15	0	67	0	0	1	179	2
143	0	0	0	1	0	0	1	0	0	0	1	0	0	0	538	1386	1	8	1	11	0	55	1	0	1	538	2
144	0	0	0	1	0	0	1	1	0	0	1	0	0	0	472	1601	1	7	1	12	0	73	0	1	1	472	2
145	0	0	0	0	1	0	1	0	0	0	1	0	0	0	1095	1598	0	7	1	6	0	70	0	0	1	1095	0
146	0	0	0	1	0	0	1	0	0	0	1	0	0	0	319	1460	1	7	1	5	0	69	0	0	1	319	2
147	0	0	0	0	0	1	1	0	0	0	0	0	1	0	930	1566	0	7	1	8	0	74	0	1	1	455	1
148	0	0	0	1	0	0	1	0	0	0	1	0	0	0	493	1605	1	7	1	8	0	71	0	1	1	493	2
149	0	0	0	0	0	1	0	0	0	0	0	0	0	0	1095	1540	0	7	1	13	0	56	0	0	0	1095	0
150	0	0	0	0	0	1	0	0	0	0	0	0	0	0	1095	1584	0	7	1	6	0	64	0	0	0	1095	0
151	0	0	0	0	0	1	0	0	0	0	0	0	0	0	1095	352	0	7	1	7	0	64	0	0	0	1095	0
152	0	0	0	0	0	0	1	0	0	1	0	0	0	0	1095	1619	0	6	0	5	0	56	0	0	1	1095	0
153	0	0	0	0	1	0	1	1	0	0	0	1	0	0	855	1498	1	7	1	10	0	69	0	0	1	855	2
154	0	0	0	1	0	0	1	0	0	0	1	0	0	0	361	1563	1	7	1	8	0	69	0	0	1	361	2
155	0	0	0	1	0	0	1	1	0	0	0	1	0	0	304	553	1	7	1	18	0	71	0	1	1	304	2
156	0	0	0	0	0	1	1	0	0	0	0	1	0	0	1095	1591	0	7	1	5	0	59	0	0	1	1095	0
157	0	0	0	1	0	0	0	0	0	0	0	0	0	0	1095	1484	0	7	1	10	0	67	0	0	0	1095	0
158	0	0	0	0	0	1	0	0	0	0	0	0	0	0	1095	1548	0	7	1	6	0	64	0	0	0	1095	0
159	0	0	0	1	0	0	1	1	0	0	1	0	0	0	60	1603	1	7	1	9	0	70	0	0	1	60	2
160	0	0	1	0	0	0	1	1	0	0	0	0	1	0	104	1545	1	7	1	12	0	64	1	0	1	104	2
161	0	0	0	1	0	0	1	0	0	1	0	0	0	0	281	1583	1	9	1	17	0	66	0	0	1	281	2
162	0	0	1	0	0	0	1	0	0	0	1	0	0	0	1095	340	0	7	1	8	0	61	0	0	1	1095	0
163	0	0	0	1	0	0	1	0	0	0	1	0	0	0	358	620	1	7	1	14	0	58	1	0	1	358	2
164	0	0	0	1	0	0	1	0	0	0	0	0	1	0	1095	1491	0	7	1	10	0	65	0	0	1	1095	0
165	0	0	0	1	0	0	1	1	0	0	1	0	0	1	71	1467	1	8	1	9	0	67	0	0	1	71	2
166	0	1	0	1	0	0	1	0	1	0	0	1	0	0	76	1542	1	7	1	13	0	59	0	0	2	76	2
167	0	0	1	0	0	1	1	0	0	0	0	0	1	0	256	1514	1	7	1	8	0	67	0	0	1	256	2
168	0	0	0	0	0	1	1	0	0	0	0	0	1	0	1095	1556	0	8	1	13	0	72	0	1	1	1095	0
169	0	0	0	0	0	1	1	0	0	0	1	0	0	0	125	1536	1	8	1	10	0	62	0	0	1	125	2
170	0	0	0	0	0	1	0	0	0	0	0	0	0	0	1095	1439	0	8	1	8	0	55	0	0	0	1095	0
171	0	0	1	0	0	0	0	0	0	0	0	0	0	0	1095	1359	0	7	1	6	0	62	1	0	0	1095	0
172	0	0	0	0	0	1	1	0	0	0	0	0	1	0	255	481	1	8	1	759	1	68	1	0	1	255	2
173	0	0	0	0	0	1	0	0	0	0	0	0	0	0	1095	476	0	9	1	11	0	76	0	1	0	1095	0
174	0	0	0	0	0	1	0	0	0	0	0	0	0	0	892	1388	1	7	1	9	0	68	1	0	0	892	2
175	0	0	0	1	0	0	1	0	0	0	1	0	0	0	1095	1475	0	7	1	7	0	66	0	0	1	1095	0
176	0	0	0	1	0	0	1	0	0	0	0	0	1	1	157	1537	1	9	1	23	1	67	1	0	1	157	2
177	0	0	0	1	0	1	1	0	0	1	0	0	1	0	1084	1446	1	7	1	9	0	68	0	0	1	1084	2
178	0	0	0	0	0	1	0	0	0	0	0	0	0	0	1095	1462	0	7	1	5	0	62	1	0	0	1095	0
179	0	0	0	0	0	1	0	0	0	0	0	0	0	0	890	207	1	7	1	7	0	78	0	1	0	890	2
180	0	0	0	0	0	1	1	1	0	0	0	0	0	0	1095	1513	0	7	1	8	0	62	0	0	1	1095	0
181	0	0	0	0	0	1	1	1	0	0	0	0	0	0	953	1290	1	9	1	13	0	78	0	1	1	953	2
182	0	0	0	1	0	0	1	1	0	0	0	0	0	0	400	1400	1	7	1	48	1	65	1	0	1	400	2
183	0	0	0	0	0	1	1	1	0	0	0	0	1	0	155	1204	1	7	1	9	0	57	1	0	1	155	2
184	0	0	0	0	0	1	0	0	0	0	0	0	0	0	1095	1493	0	7	1	7	0	64	1	0	0	1095	0
185	0	0	0	1	0	0	1	0	1	0	1	0	0	1	188	1439	1	9	1	8	0	54	1	0	2	188	2
186	0	0	0	0	0	1	1	0	0	0	0	0	1	0	741	1458	1	7	1	5	0	75	0	1	1	741	2
187	0	0	0	1	0	1	1	0	0	0	1	0	0	0	1095	1339	0	8	1	11	0	71	1	1	1	1095	0
188	0	0	0	1	0	0	1	1	1	0	1	0	0	1	29	369	1	9	1	4	0	63	0	0	2	29	2
189	0	0	0	0	1	0	1	1	0	0	0	1	0	0	1095	1420	0	6	0	5	0	63	1	0	1	1095	0
190	0	0	0	0	0	1	1	1	1	0	1	0	0	1	55	1481	1	9	1	17	0	68	0	0	2	55	2
191	0	0	0	0	0	1	0	0	0	0	0	0	0	0	1095	1413	0	6	0	4	0	69	0	0	0	1095	0
192	0	0	1	1	0	0	1	0	0	1	0	0	0	0	857	652	1	7	1	4	0	57	0	0	1	857	2
193	0	0	0	0	1	0	1	0	0	0	0	1	0	0	1095	1351	0	6	0	7	0	68	0	0	1	1095	0
194	0	0	0	0	1	0	1	0	0	0	0	1	0	0	410	1393	1	7	1	6	0	51	0	0	1	410	2
195	0	0	0	0	0	1	0	0	0	0	0	0	0	0	55	1405	1	7	1	5	0	68	0	0	0	55	2
196	0	0	1	1	0	0	1	0	0	1	1	0	0	0	335	1059	1	9	1	6	0	78	0	1	1	335	2
197	0	0	0	0	0	1	1	0	0	0	0	0	1	0	1095	1052	0	7	1	7	0	67	0	0	1	1095	0
198	0	0	0	0	1	0	1	0	0	0	0	1	0	0	830	1376	1	9	1	4	0	70	0	0	1	830	2
199	0	0	0	0	0	1	0	0	0	0	0	0	0	0	1095	1416	0	6	0	11	0	66	0	0	0	1095	0
200	0	0	0	1	0	1	1	1	1	0	1	0	1	1	51	1280	1	9	1	63	1	67	1	0	2	51	2
201	0	0	0	0	0	1	0	0	0	0	0	0	0	0	678	1386	1	7	1	7	0	72	1	1	0	678	2
202	0	0	0	0	0	1	1	0	0	0	0	0	1	0	1095	1281	0	9	1	12	0	60	1	0	1	1095	0
203	0	0	0	0	1	0	1	0	1	0	1	0	0	1	391	1101	1	7	1	20	1	80	0	1	2	391	2
204	0	0	0	0	0	1	0	0	0	0	0	0	0	0	111	1407	1	8	1	10	0	54	0	0	0	111	2
205	0	0	0	0	0	1	0	0	0	0	0	0	0	0	1095	926	0	7	1	19	0	69	1	0	0	1095	0
206	0	0	0	1	0	0	1	0	0	0	1	0	0	0	1012	1363	1	7	1	11	0	73	0	1	1	1012	2
207	0	0	1	0	0	1	1	1	0	1	0	0	1	1	48	910	1	9	1	3	0	79	0	1	1	48	2
208	0	0	0	1	0	0	1	1	0	0	1	0	0	0	456	1398	1	7	1	18	0	57	1	0	1	456	2
209	0	0	1	0	0	0	1	1	0	1	0	0	0	0	356	392	1	7	1	18	0	73	0	1	1	356	2
210	0	0	0	1	0	0	0	0	0	0	0	0	0	0	1095	1400	0	6	0	7	0	61	0	0	0	1095	0
211	0	0	0	1	0	1	0	0	0	0	0	0	0	0	1095	1412	0	7	1	5	0	46	0	0	0	1095	0
212	0	0	0	1	0	0	0	0	0	0	0	0	0	0	62	1379	1	7	1	16	0	72	1	1	0	62	2
213	0	0	0	0	0	1	1	0	0	0	1	0	0	0	24	1281	1	7	1	49	1	65	1	0	1	24	2
214	0	0	1	0	0	0	0	0	0	0	0	0	0	0	1095	1376	0	9	1	11	0	70	0	0	0	1095	0
215	0	0	0	1	0	0	1	0	0	0	1	0	0	0	64	1339	1	8	1	7	0	64	1	0	1	64	2
216	0	0	0	0	0	1	0	0	0	0	0	0	0	0	1095	964	0	7	1	5	0	74	0	1	0	1095	0
217	0	0	0	0	0	1	1	0	1	0	0	0	1	0	1095	1274	0	6	0	18	0	64	1	0	2	1095	0
218	0	0	0	0	0	1	1	1	1	1	0	0	0	0	27	1283	1	6	0	23	1	64	0	0	2	27	2
219	0	0	0	1	0	0	1	1	0	0	1	0	0	0	1095	1212	0	7	1	9	0	56	0	0	1	1095	0
220	0	0	0	0	0	1	1	1	0	0	0	0	1	1	421	1145	1	9	1	28	1	66	0	0	1	421	2
221	0	0	0	1	0	0	1	1	0	1	0	0	0	0	1095	1334	0	7	1	13	0	71	0	1	1	1095	0
222	0	0	0	0	1	0	1	0	0	0	1	0	0	0	1095	1211	0	7	1	4	0	59	0	0	1	1095	0
223	0	0	0	1	0	0	0	0	0	0	0	0	0	0	1095	1064	0	7	1	4	0	55	1	0	0	1095	0
224	0	0	0	1	0	0	0	0	0	0	0	0	0	1	323	583	1	8	1	10	0	53	0	0	0	323	2
225	0	0	0	0	0	1	0	0	0	0	0	0	0	0	1095	935	0	7	1	9	0	48	1	0	0	1095	0
226	0	0	0	0	0	1	0	0	0	0	0	0	0	0	1095	665	0	7	1	8	0	54	1	0	0	1095	0
227	0	0	0	1	0	0	1	1	1	0	1	0	0	1	83	1241	1	8	1	5	0	68	1	0	2	83	2
228	0	0	0	1	0	0	1	0	0	0	1	0	0	0	1035	1192	1	7	1	4	0	76	0	1	1	1035	2
229	0	0	0	0	0	1	0	0	0	0	0	0	0	0	210	1304	0	6	0	5	0	63	1	0	0	210	1
230	0	0	0	0	0	1	1	0	0	0	1	0	0	0	1095	1205	0	6	0	5	0	66	0	0	1	1095	0
231	0	0	0	0	0	1	1	0	0	0	0	0	1	0	22	1279	1	7	1	14	0	63	1	0	1	22	2
232	0	0	0	0	0	1	1	0	0	0	0	0	1	0	671	1325	1	9	1	4	0	70	0	0	1	671	2
233	0	0	0	0	0	1	0	0	0	0	0	0	0	0	1095	1330	0	7	1	13	0	68	0	0	0	1095	0
234	0	0	0	0	0	1	1	0	0	0	0	0	1	0	1095	1197	0	7	1	8	0	71	0	1	1	1095	0
235	0	0	0	0	0	1	1	0	0	0	0	0	1	0	655	1227	1	7	1	15	0	52	0	0	1	655	2
236	0	0	0	0	1	0	1	0	0	0	0	1	0	0	1095	1204	0	7	1	6	0	65	0	0	1	1095	0
237	0	0	0	0	1	0	0	0	0	0	0	0	0	0	1095	868	0	7	1	10	0	65	0	0	0	1095	0
238	0	0	0	0	1	0	1	1	0	0	0	1	0	0	1044	273	1	7	1	5	0	77	0	1	1	1044	2
239	0	0	0	0	1	0	1	1	0	0	0	1	0	0	307	1311	1	7	1	12	0	64	1	0	1	307	2
240	0	0	0	1	0	0	1	0	0	0	1	0	0	0	25	443	1	8	1	22	1	67	1	0	1	25	2
241	0	0	1	0	0	1	1	1	0	1	0	0	1	0	736	1299	1	6	0	6	0	69	0	0	1	736	2
242	0	0	0	1	0	0	1	0	0	0	0	1	0	0	267	641	1	6	0	11	0	63	0	0	1	267	2
243	0	0	0	0	1	0	1	1	0	0	0	1	0	0	25	1185	1	9	1	23	1	53	1	0	1	25	2
244	0	0	0	1	0	0	1	0	0	0	0	1	0	0	811	1291	1	6	0	6	0	64	0	0	1	811	2
245	0	0	0	0	1	0	1	0	1	0	1	0	0	1	116	1170	1	7	1	21	1	71	0	1	2	116	2
246	0	0	0	0	1	0	1	1	0	0	0	1	0	0	20	1262	1	7	1	7	0	70	0	0	1	20	2
247	0	0	0	0	0	1	1	1	0	0	0	1	0	0	1095	1220	0	7	1	10	0	67	1	0	1	1095	0
248	0	0	0	0	0	1	0	0	0	0	0	0	0	1	421	1293	1	7	1	9	0	73	1	1	0	421	2
249	0	0	0	0	0	1	1	0	0	0	0	0	1	0	1095	1227	0	7	1	7	0	71	0	1	1	1095	0
250	0	0	0	0	0	1	0	0	0	0	0	0	0	0	771	1239	1	7	1	5	0	52	1	0	0	771	2
251	0	0	0	0	0	1	1	1	0	0	0	0	0	0	174	116	1	7	1	9	0	67	0	0	1	174	2
252	0	0	0	1	0	0	1	1	0	0	0	0	0	0	1095	1129	0	7	1	4	0	64	0	0	1	1095	0
253	0	0	1	0	0	1	1	1	0	1	0	0	0	0	108	1269	1	7	1	18	0	59	0	0	1	108	2
254	0	0	0	0	0	1	0	0	0	0	0	0	0	0	1095	204	0	8	1	5	0	72	1	1	0	1095	0
255	0	0	0	1	0	0	1	0	1	0	1	0	0	0	29	264	1	7	1	12	0	53	0	0	2	29	2
256	0	0	0	0	1	0	1	1	0	1	0	0	0	0	1095	736	0	7	1	5	0	62	1	0	1	1095	0
257	0	0	0	0	0	1	1	0	0	0	1	0	0	0	1095	1171	0	9	1	3	0	62	0	0	1	1095	0
258	0	0	0	0	1	0	1	0	1	1	0	0	0	0	181	681	1	9	1	49	1	76	1	1	2	181	2
259	0	0	0	0	0	1	1	0	0	0	0	0	1	0	1095	1212	0	7	1	6	0	58	1	0	1	1095	0
260	0	0	0	0	0	1	1	0	0	0	0	0	1	0	1095	840	0	9	1	4	0	63	1	0	1	1095	0
261	0	0	0	1	0	0	1	1	0	0	1	0	0	1	223	1169	1	8	1	6	0	56	1	0	1	223	2
262	0	0	0	1	0	0	1	0	0	0	0	1	0	0	645	870	1	7	1	10	0	63	0	0	1	645	2
263	0	0	0	0	0	1	1	0	0	0	0	1	0	0	510	210	0	7	1	9	0	78	1	1	1	510	1
264	0	0	0	0	0	1	0	0	0	0	0	0	0	0	1095	214	0	7	1	5	0	70	1	0	0	1095	0
265	0	0	0	0	0	1	1	0	0	0	0	0	1	0	631	716	1	7	1	16	0	70	0	0	1	631	2
266	0	0	0	1	0	0	1	1	0	0	1	0	0	0	1095	1137	0	6	0	4	0	70	0	0	1	1095	0
267	0	0	0	0	0	1	1	1	0	0	0	0	0	1	115	121	1	8	1	28	1	74	1	1	1	115	2
268	0	0	0	1	0	0	1	0	1	0	0	0	0	0	430	1130	1	9	1	9	0	64	1	0	2	430	2
269	0	0	0	0	0	1	1	1	0	1	0	0	1	0	1095	1163	0	7	1	9	0	63	0	0	1	1095	0
270	0	0	0	0	0	1	0	0	0	0	0	0	0	0	1095	1139	0	7	1	13	0	67	1	0	0	1095	0
271	0	0	0	0	0	1	0	0	0	0	0	0	0	0	1095	1197	0	7	1	7	0	51	1	0	0	1095	0
272	0	0	0	0	0	1	1	0	1	0	0	0	1	0	715	1129	1	7	1	10	0	65	1	0	2	715	2
273	0	0	0	0	0	1	1	0	0	0	0	0	1	1	39	214	1	8	1	25	1	68	1	0	1	39	2
274	0	0	0	0	0	1	1	0	0	0	0	0	1	1	162	1130	1	8	1	25	1	78	1	1	1	162	2
275	0	0	0	0	0	1	1	1	0	1	0	0	0	1	22	525	1	7	1	12	0	76	0	1	1	22	2
276	0	0	0	0	1	0	0	0	0	0	0	0	0	0	692	212	1	7	1	7	0	72	0	1	0	692	2
277	0	0	0	1	0	0	0	0	0	0	0	0	0	0	1095	924	0	6	0	5	0	50	1	0	0	1095	0
278	0	0	0	0	1	0	0	0	0	0	0	0	0	0	878	575	1	7	1	16	0	71	1	1	0	878	2
279	0	0	0	0	0	1	1	0	0	0	0	0	1	0	230	533	1	7	1	8	0	66	0	0	1	230	2
280	0	0	0	1	0	0	1	0	1	1	0	0	0	0	503	651	1	7	1	21	1	65	0	0	2	503	2
281	0	0	0	1	0	0	1	1	1	1	1	1	1	0	24	1031	1	7	1	5	0	61	0	0	2	24	2
282	0	0	0	0	0	1	0	0	0	0	0	0	0	0	1080	1027	0	7	1	34	1	69	0	0	0	1080	0
283	0	0	0	0	1	0	0	0	0	0	0	0	0	0	990	962	0	9	1	35	1	72	0	1	0	990	1
284	0	0	0	1	0	0	1	0	0	0	1	0	0	0	552	33	1	7	1	7	0	61	0	0	1	552	2
285	0	0	0	0	0	1	1	1	0	0	0	0	1	0	1050	822	0	7	1	6	0	59	0	0	1	1050	0
286	0	0	0	0	1	0	0	0	0	0	0	0	0	0	1050	1157	0	7	1	7	0	71	0	1	0	1050	0
287	0	0	0	0	0	1	0	0	0	0	0	0	0	0	1050	1128	0	7	1	10	0	56	0	0	0	1050	0
288	0	0	1	0	0	1	1	1	1	1	0	0	0	1	1095	961	1	8	1	38	1	60	0	0	2	1095	2
289	0	0	0	0	0	1	1	0	0	0	0	0	1	0	1050	1016	0	7	1	6	0	61	0	0	1	1050	0
290	0	0	0	1	0	0	1	1	1	0	1	0	0	1	129	780	1	7	1	7	0	66	1	0	2	129	2
291	0	0	0	1	0	0	0	0	0	0	0	0	0	0	1050	1083	0	6	0	2	0	67	0	0	0	1050	0
292	0	0	0	1	0	0	0	0	0	0	0	0	0	0	529	835	1	8	1	66	1	63	1	0	0	529	2
293	0	0	0	1	0	1	0	0	0	0	0	0	0	0	1050	830	0	7	1	5	0	51	0	0	0	1050	0
294	0	0	0	1	0	1	0	0	0	0	0	0	0	0	1050	1004	0	7	1	4	0	68	0	0	0	1050	0
295	0	0	0	0	0	1	0	0	0	0	0	0	0	0	24	899	1	7	1	13	0	65	0	0	0	24	2
296	0	0	0	1	0	0	1	1	0	0	1	0	0	0	328	1108	1	7	1	11	0	56	0	0	1	328	2
297	0	0	0	0	0	1	1	1	0	0	0	0	0	0	1020	1048	0	8	1	10	0	60	1	0	1	1020	0
298	0	0	0	0	0	1	1	1	1	1	0	0	0	1	130	1031	1	7	1	47	1	72	1	1	2	130	2
299	0	0	0	1	0	0	1	0	0	0	1	0	0	0	256	1027	1	7	1	10	0	54	1	0	1	256	2
300	0	0	0	1	0	0	1	0	0	0	1	0	0	0	1020	1144	0	9	1	8	0	49	0	0	1	1020	0
301	0	0	0	1	0	0	1	0	0	1	0	0	0	0	1095	1087	0	7	1	5	0	52	0	0	1	1095	0
302	0	0	0	0	1	0	1	1	0	1	0	0	1	0	148	1051	1	7	1	9	0	60	0	0	1	148	2
303	0	0	0	1	0	0	1	0	0	0	1	0	0	0	1020	786	0	6	0	4	0	69	0	0	1	1020	0
304	0	0	0	0	0	1	0	0	0	0	0	0	0	1	1020	1066	0	7	1	10	0	71	0	1	0	1020	0
305	0	0	0	0	0	1	0	0	0	0	0	0	0	0	990	890	0	8	1	38	1	73	0	1	0	990	0
306	0	0	0	0	0	1	0	0	0	0	0	0	0	0	27	1122	1	9	1	30	1	79	1	1	0	27	2
307	0	0	0	0	1	0	1	1	0	0	0	1	0	1	25	1061	1	7	1	32	1	60	0	0	1	25	2
308	0	0	0	1	0	0	1	0	0	0	1	0	0	0	841	1057	1	7	1	11	0	68	0	0	1	841	2
309	0	0	0	1	0	0	1	0	0	0	1	0	0	0	470	662	1	7	1	5	0	52	1	0	1	470	2
310	0	0	1	0	0	1	1	0	0	0	0	0	1	0	990	803	0	7	1	30	1	57	1	0	1	990	0
311	0	0	1	0	0	0	0	0	0	0	0	0	0	0	990	1111	0	6	0	7	0	61	1	0	0	990	0
312	0	0	0	0	0	1	1	1	0	0	0	0	0	0	230	700	1	9	1	16	0	72	1	1	1	230	2
313	0	0	0	1	0	0	1	0	0	0	0	1	0	0	990	525	0	6	0	7	0	59	1	0	1	990	0
314	0	0	0	0	0	1	1	1	0	0	0	0	0	0	990	1017	0	7	1	19	0	73	1	1	1	990	0
315	0	0	0	1	0	0	1	1	1	0	1	0	0	0	190	1048	1	9	1	20	0	65	0	0	2	190	2
316	0	0	0	0	1	0	1	0	0	0	0	1	0	0	960	1023	0	7	1	8	0	81	1	1	1	960	0
317	0	0	0	1	0	0	0	0	0	0	0	0	0	0	60	799	1	7	1	30	1	62	1	0	0	60	2
318	0	0	0	1	0	0	1	1	0	0	0	0	0	0	384	681	1	7	1	11	0	78	0	1	1	384	2
319	0	0	0	0	0	1	1	1	0	0	0	0	0	0	29	219	1	7	1	13	0	61	0	0	1	29	2
320	0	0	0	0	0	1	1	0	0	0	1	0	0	0	960	908	0	8	1	6	0	72	1	1	1	960	0
321	0	0	1	0	0	0	1	1	0	0	0	0	0	0	960	1057	0	7	1	14	0	68	0	0	1	960	0
322	0	0	0	0	0	1	0	0	0	0	0	0	0	0	1095	939	0	7	1	6	0	74	0	1	0	1095	0
323	0	0	0	0	0	1	0	0	0	0	0	0	0	1	340	1026	1	7	1	18	0	71	1	1	0	340	2
324	0	0	0	1	0	0	1	1	0	0	1	0	0	0	930	998	0	7	1	4	0	64	0	0	1	930	0
325	0	0	0	0	0	1	0	0	0	0	0	0	0	0	930	859	0	6	0	4	0	64	0	0	0	930	0
326	0	0	0	0	1	0	1	0	0	0	0	1	0	0	631	1073	1	7	1	10	0	68	0	0	1	631	2
327	0	0	0	0	1	0	0	0	0	0	0	0	0	0	29	1050	1	7	1	27	1	69	0	0	0	29	2
328	0	0	0	0	0	1	1	0	0	0	0	0	1	0	545	999	1	6	0	3	0	74	0	1	1	545	2
329	0	0	0	1	0	0	1	0	0	0	1	0	0	0	272	135	1	7	1	10	0	59	0	0	1	272	2
330	0	0	0	1	0	0	1	1	0	0	0	0	0	0	930	1022	0	7	1	9	0	51	0	0	1	930	0
331	0	0	0	1	0	1	1	0	1	0	0	0	0	1	420	910	0	9	1	2	0	69	1	0	2	420	1
332	0	0	1	1	0	0	1	1	0	1	0	0	0	0	28	957	1	9	1	21	1	66	0	0	1	28	2
333	0	0	0	0	0	1	1	1	0	0	0	0	0	0	900	196	0	7	1	5	0	71	0	1	1	900	0
334	0	0	0	0	0	1	1	1	0	0	0	0	1	0	900	919	0	6	0	7	0	44	1	0	1	900	0
335	0	0	0	0	0	1	0	0	0	0	0	0	0	0	900	1012	0	6	0	7	0	55	0	0	0	900	0
336	0	0	0	1	0	0	1	0	0	1	1	0	0	0	900	224	0	7	1	4	0	68	1	0	1	900	0
337	0	0	0	0	0	1	1	0	0	0	1	0	0	0	900	859	0	6	0	5	0	61	0	0	1	900	0
338	0	0	0	1	0	0	1	1	1	1	1	0	0	0	85	849	1	9	1	11	0	63	0	0	2	85	2
339	0	0	0	0	0	1	1	1	0	0	0	0	0	0	109	898	1	7	1	8	0	69	1	0	1	109	2
340	0	0	0	1	0	0	1	1	0	0	1	0	0	0	771	988	1	6	0	5	0	63	0	0	1	771	2
341	0	0	0	0	0	1	0	0	0	0	0	0	0	1	29	946	1	9	1	6	0	61	1	0	0	29	2
342	0	0	0	1	0	0	0	0	0	0	0	0	0	0	870	919	0	7	1	24	1	72	1	1	0	870	0
343	0	0	0	1	0	0	1	0	0	0	1	0	0	0	328	899	1	6	0	7	0	65	0	0	1	328	2
344	0	0	0	1	0	0	1	0	0	0	1	0	0	0	870	143	0	6	0	5	0	71	0	1	1	870	0
345	0	0	0	1	0	0	0	0	0	0	0	0	0	0	870	933	0	6	0	6	0	61	0	0	0	870	0
346	0	0	0	1	0	0	1	0	0	0	1	0	0	0	870	989	0	9	1	10	0	73	1	1	1	870	0
347	0	0	0	0	0	1	0	0	0	0	0	0	0	0	870	936	0	6	0	4	0	76	0	1	0	870	0
348	0	0	0	1	0	0	1	0	0	0	1	0	0	0	870	1019	0	6	0	8	0	60	1	0	1	870	0
349	0	0	0	1	0	0	1	0	0	0	1	0	0	0	870	938	0	7	1	5	0	63	1	0	1	870	0
350	0	0	0	0	0	1	0	0	0	0	0	0	0	0	870	863	0	7	1	5	0	56	1	0	0	870	0
351	0	0	0	1	0	0	1	1	1	0	1	0	0	0	34	879	1	7	1	23	1	74	0	1	2	34	2
352	0	0	1	1	0	0	1	0	0	0	1	0	0	0	870	872	0	7	1	8	0	62	1	0	1	870	0
353	0	0	0	1	0	0	1	1	1	0	1	0	0	0	870	968	0	9	1	33	1	80	1	1	2	870	0
354	0	0	0	1	0	0	1	0	0	0	1	0	1	0	870	638	0	6	0	14	0	69	1	0	1	870	0
355	0	0	1	0	0	0	0	0	0	0	0	0	0	0	840	891	0	6	0	5	0	51	1	0	0	840	0
356	0	0	0	1	0	1	1	0	0	0	0	1	0	0	870	858	0	6	0	4	0	65	0	0	1	870	0
357	0	0	0	1	0	0	1	1	0	0	1	0	0	0	24	891	1	9	1	28	1	60	1	0	1	24	2
358	0	0	0	1	0	0	0	0	0	0	0	0	0	0	840	716	0	7	1	2	0	58	0	0	0	840	0
359	0	0	1	0	0	1	1	0	0	1	0	0	0	0	625	765	1	7	1	5	0	63	1	0	1	625	2
360	0	0	0	1	0	0	1	1	0	0	1	0	0	0	840	109	0	8	1	4	0	66	0	0	1	840	0
361	0	0	0	0	0	1	1	0	0	0	0	0	1	0	840	854	0	8	1	3	0	69	0	0	1	840	0
362	0	0	0	1	0	0	1	0	0	0	0	0	1	0	1095	140	0	9	1	16	0	55	1	0	1	1095	0
363	0	0	0	1	0	0	0	0	0	0	0	0	0	0	318	820	1	6	0	15	0	56	1	0	0	318	2
364	0	0	0	0	0	1	1	1	0	1	0	0	0	0	214	799	0	9	1	11	0	69	1	0	1	214	0
365	0	0	0	0	0	1	1	0	0	0	0	0	1	0	840	828	0	6	0	9	0	70	1	0	1	840	0
366	0	0	0	0	0	1	1	0	0	0	0	0	1	0	113	53	1	7	1	25	1	67	1	0	1	113	2
367	0	0	1	0	0	0	0	0	0	0	0	0	0	0	840	896	0	9	1	14	0	72	1	1	0	840	0
368	0	0	0	1	0	0	0	0	0	0	0	0	0	0	267	896	1	8	1	18	0	62	1	0	0	267	2
369	0	0	0	1	0	0	0	0	0	0	0	0	0	1	174	315	1	8	1	59	1	67	1	0	0	174	2
370	0	0	0	1	0	1	1	0	0	0	1	0	1	0	810	781	0	7	1	9	0	65	1	0	1	810	0
371	0	0	0	0	0	1	0	0	0	0	0	0	0	0	810	742	0	9	1	7	0	64	0	0	0	810	0
372	0	0	1	0	0	1	1	0	0	0	0	0	1	0	810	840	0	7	1	4	0	75	0	1	1	810	0
373	0	0	1	0	0	0	1	1	1	0	0	0	0	0	300	854	1	9	1	46	1	65	1	0	2	300	2
374	0	0	0	1	0	0	1	1	1	0	0	0	0	1	428	799	1	9	1	16	0	62	1	0	2	428	2
375	0	0	0	0	0	1	0	0	0	0	0	0	0	0	810	727	0	6	0	1	0	69	1	0	0	810	0
376	0	0	1	0	0	0	0	0	0	0	0	0	0	0	307	841	1	7	1	12	0	69	0	0	0	307	2
377	0	0	0	0	0	1	0	0	0	0	0	0	0	0	810	728	0	7	1	9	0	52	1	0	0	810	0
378	0	0	0	0	0	1	0	0	0	0	0	0	0	0	810	824	0	7	1	8	0	58	1	0	0	810	0
379	0	0	0	1	0	0	0	0	0	0	0	0	0	0	370	350	1	7	1	11	0	82	0	1	0	370	2
380	0	0	0	0	0	1	0	0	0	0	0	0	0	0	780	192	0	7	1	6	0	59	0	0	0	780	0
381	0	0	1	0	0	0	1	1	0	1	0	0	0	0	64	812	1	8	1	7	0	70	1	0	1	64	2
382	0	0	0	0	0	1	0	0	0	0	0	0	0	0	780	93	0	7	1	8	0	56	1	0	0	780	0
383	0	0	0	0	0	1	0	0	0	0	0	0	0	0	780	834	0	9	1	8	0	60	1	0	0	780	0
384	0	0	0	0	0	1	1	0	0	0	0	0	1	0	241	766	1	7	1	65	1	62	1	0	1	241	2
385	0	0	1	1	0	1	1	1	0	1	0	0	0	0	1003	49	1	9	1	5	0	67	0	0	1	1003	2
386	0	0	1	0	0	1	0	0	0	0	0	0	0	0	780	128	0	7	1	21	1	71	1	1	0	780	0
387	0	0	0	0	1	0	0	0	0	0	0	0	0	0	780	833	0	6	0	10	0	77	0	1	0	780	0
388	0	0	1	1	0	0	1	0	0	1	0	0	1	1	214	786	1	6	0	17	0	66	1	0	1	214	2
389	0	0	0	0	0	1	1	0	0	0	0	0	1	0	750	417	0	7	1	15	0	72	0	1	1	750	0
390	0	0	1	0	0	1	1	0	0	0	0	0	1	0	750	478	0	7	1	6	0	56	1	0	1	750	0
391	0	0	1	0	0	1	1	1	1	1	0	0	1	0	25	772	1	9	1	295	1	65	1	0	2	25	2
392	0	0	1	0	0	1	1	0	0	1	0	0	1	0	10	58	1	8	1	47	1	61	1	0	1	10	2
393	0	0	0	0	0	1	1	0	0	0	0	0	1	1	128	692	1	7	1	12	0	59	1	0	1	128	2
394	0	0	1	1	0	0	1	1	1	1	0	0	1	1	113	765	1	9	1	8	0	70	1	0	2	113	2
395	0	0	0	0	0	1	1	0	0	0	0	0	1	1	750	785	0	9	1	66	1	68	1	0	1	750	0
396	0	0	1	0	1	0	1	0	0	0	1	0	0	0	155	763	1	7	1	14	0	72	1	1	1	155	2
397	0	0	0	1	0	0	1	0	1	0	1	0	0	0	10	709	1	7	1	13	0	62	1	0	2	10	2
398	0	0	1	0	0	1	1	0	1	1	0	0	0	1	750	721	0	9	1	26	1	74	1	1	2	750	0
399	0	0	0	0	0	1	0	0	0	0	0	0	0	0	221	807	1	8	1	6	0	74	0	1	0	221	2
400	0	0	0	0	0	1	1	0	0	0	0	0	1	0	843	627	1	7	1	39	1	68	1	0	1	843	2
401	0	0	1	0	0	1	1	1	0	1	0	0	1	0	214	604	1	7	1	21	1	49	0	0	1	214	2
402	0	0	0	0	1	0	1	0	0	0	0	1	0	0	720	755	0	7	1	14	0	57	1	0	1	720	0
403	0	0	0	1	0	0	0	0	0	0	0	0	0	0	720	359	0	7	1	11	0	70	1	0	0	720	0
404	0	0	0	0	0	1	1	0	0	0	0	0	1	0	720	680	0	7	1	3	0	75	1	1	1	720	0
405	0	0	0	0	0	1	0	0	0	0	0	0	0	0	720	154	0	7	1	2	0	59	1	0	0	720	0
406	0	0	0	1	0	0	0	0	0	0	0	0	0	0	720	694	0	6	0	6	0	74	0	1	0	720	0
407	0	0	0	0	0	1	1	0	0	0	1	0	0	0	720	754	0	7	1	16	0	78	1	1	1	720	0
408	0	0	1	0	0	1	1	0	0	1	0	0	1	0	172	703	1	7	1	20	1	59	0	0	1	172	2
409	0	0	0	0	0	1	1	0	1	0	0	0	1	0	22	600	1	7	1	16	0	65	0	0	2	22	2
410	0	0	0	1	0	0	1	0	0	0	0	0	1	0	134	693	1	7	1	23	1	66	1	0	1	134	2
411	0	0	0	1	0	0	1	0	0	0	1	0	0	0	148	287	1	7	1	4	0	77	0	1	1	148	2
412	0	0	0	0	0	1	1	0	0	0	1	0	0	0	540	658	1	6	0	6	0	63	0	0	1	540	2
413	0	0	1	0	0	1	1	0	0	1	0	0	1	1	690	406	0	9	1	5	0	58	1	0	1	690	0
414	0	0	0	1	0	1	1	0	0	1	0	0	0	0	690	603	0	6	0	15	0	65	0	0	1	690	0
415	0	0	0	1	0	0	1	0	1	1	0	0	0	0	690	702	0	7	1	23	1	69	0	0	2	690	0
416	0	0	0	0	0	1	0	0	0	0	0	0	0	0	690	293	0	6	0	7	0	54	1	0	0	690	0
417	0	0	1	0	0	0	1	0	0	1	0	0	0	0	690	360	0	8	1	19	0	63	0	0	1	690	0
418	0	0	0	1	0	0	1	0	0	0	1	0	0	0	22	223	1	7	1	6	0	61	0	0	1	22	2
419	0	0	0	1	0	0	0	0	0	0	0	0	0	0	690	197	0	7	1	4	0	68	0	0	0	690	0
420	0	0	1	1	0	0	1	0	0	0	1	0	0	0	690	202	0	7	1	19	0	74	0	1	1	690	0
421	0	0	0	1	0	0	1	0	0	0	1	0	0	0	587	20	1	9	1	60	1	67	1	0	1	587	2
422	0	0	1	0	0	1	0	0	0	0	0	0	0	0	690	342	0	7	1	9	0	63	0	0	0	690	0
423	0	0	0	0	0	1	0	0	0	0	0	0	0	0	631	224	1	7	1	12	0	71	0	1	0	631	2
424	0	0	1	1	0	0	0	0	0	0	0	0	0	1	25	504	1	8	1	71	1	72	0	1	0	25	2
425	0	0	1	1	0	0	1	0	1	0	0	0	0	0	126	618	1	8	1	52	1	66	1	0	2	126	2
426	0	0	1	0	0	0	1	0	0	1	0	0	0	0	690	527	0	6	0	4	0	71	0	1	1	690	0
427	0	0	0	1	0	0	1	0	0	0	1	0	0	0	223	652	1	6	0	8	0	69	0	0	1	223	2
428	0	0	1	1	0	0	1	0	0	1	0	0	0	0	660	543	0	6	0	5	0	61	0	0	1	660	0
429	0	0	1	1	0	0	1	0	1	1	1	0	0	0	120	709	1	8	1	19	0	68	0	0	2	120	2
430	0	0	1	0	0	1	0	0	0	0	0	0	0	0	660	628	0	7	1	4	0	71	0	1	0	660	0
431	0	0	1	1	0	0	1	0	1	1	1	0	0	0	660	577	0	7	1	30	1	73	0	1	2	660	0
432	0	0	1	1	0	0	1	0	0	1	0	0	0	0	205	700	1	7	1	12	0	68	1	0	1	205	2
433	0	0	0	0	0	1	1	0	1	0	0	0	0	0	660	359	0	7	1	9	0	53	0	0	2	660	0
434	0	0	0	0	0	1	0	0	0	0	0	0	0	0	445	607	1	9	1	55	1	59	1	0	0	445	2
435	0	0	0	1	0	0	1	0	0	0	1	0	0	0	630	646	0	7	1	4	0	72	0	1	1	630	0
436	0	0	0	0	0	1	1	1	0	0	0	0	1	0	15	558	1	7	1	8	0	60	0	0	1	15	2
437	0	0	0	1	0	1	1	0	1	0	0	0	1	0	351	658	1	9	1	15	0	60	0	0	2	351	2
438	0	0	0	0	0	1	0	0	0	0	0	0	0	0	630	603	0	7	1	7	0	82	0	1	0	630	0
439	0	0	0	0	0	1	0	0	0	0	0	0	0	0	630	618	0	9	1	3	0	63	0	0	0	630	0
440	0	0	0	0	0	1	1	1	0	0	0	0	0	0	600	626	0	7	1	5	0	71	0	1	1	600	0
441	0	0	0	0	0	1	1	1	0	0	0	0	0	1	15	660	1	7	1	12	0	78	1	1	1	15	2
442	0	0	1	0	0	0	1	1	0	0	0	0	0	0	600	646	0	7	1	4	0	71	0	1	1	600	0
443	0	0	1	0	0	1	1	1	0	0	0	0	0	0	600	653	0	7	1	3	0	71	1	1	1	600	0
444	0	0	0	0	0	1	0	0	0	0	0	0	0	0	600	366	0	7	1	13	0	63	0	0	0	600	0
445	0	0	0	0	0	1	0	0	0	0	0	0	0	0	600	494	0	6	0	5	0	74	0	1	0	600	0
446	0	0	0	1	0	0	1	0	0	1	0	0	0	0	185	477	1	7	1	22	1	73	0	1	1	185	2
447	0	0	0	1	0	1	1	1	0	0	0	0	1	0	113	415	1	7	1	30	1	61	0	0	1	113	2
448	0	0	0	0	0	1	1	1	1	0	0	0	1	0	113	579	1	7	1	8	0	69	0	0	2	113	2
449	0	0	0	1	0	0	1	0	1	1	1	0	1	0	10	617	1	7	1	100	1	70	0	0	2	10	2
450	0	0	0	1	0	0	1	0	0	1	1	0	0	0	570	555	0	7	1	15	0	73	0	1	1	570	0
451	0	0	0	0	0	1	1	0	0	0	0	0	1	0	570	607	0	7	1	23	1	70	0	0	1	570	0
452	0	0	0	0	0	1	1	0	0	0	0	0	1	0	570	564	0	6	0	12	0	73	0	1	1	570	0
453	0	0	0	0	0	1	1	0	1	0	1	0	0	0	11	576	1	7	1	20	1	74	0	1	2	11	2
454	0	0	0	0	0	1	1	0	1	1	1	0	1	1	20	427	1	9	1	7	0	70	0	0	2	20	2
455	0	0	0	0	0	1	0	0	0	0	0	0	0	1	540	563	0	8	1	19	0	70	0	0	0	540	0
456	0	0	0	0	0	1	1	0	0	0	0	0	1	1	540	528	0	8	1	11	0	58	0	0	1	540	0
457	0	0	0	0	0	1	1	0	0	0	0	0	1	0	540	518	0	7	1	7	0	76	0	1	1	540	0
458	0	0	0	0	0	1	0	0	0	0	0	0	0	0	540	590	0	8	1	7	0	71	0	1	0	540	0
459	0	0	0	0	0	1	1	1	1	0	0	0	1	1	101	560	1	9	1	14	0	74	0	1	2	101	2
460	0	0	0	0	1	0	1	0	1	1	0	0	1	1	10	523	1	9	1	8	0	66	0	0	2	10	2
461	0	0	0	0	0	1	1	0	0	0	0	0	1	0	510	397	0	7	1	34	1	55	0	0	1	510	0
462	0	0	0	1	0	0	1	0	1	0	1	0	0	0	510	532	0	7	1	4	0	69	0	0	2	510	0
463	0	0	0	0	0	1	0	0	0	0	0	0	0	1	510	564	0	7	1	85	1	73	0	1	0	510	0
464	0	0	0	0	0	1	1	0	0	0	0	0	1	0	510	510	0	7	1	6	0	76	1	1	1	510	0
465	0	0	0	0	0	1	1	0	0	1	0	0	1	0	232	373	1	7	1	17	0	71	0	1	1	232	2
466	0	0	0	0	1	0	1	0	0	0	0	1	0	0	510	488	0	6	0	8	0	54	0	0	1	510	0
467	0	0	0	0	1	0	1	0	0	0	0	1	0	0	510	525	0	7	1	12	0	58	1	0	1	510	0
468	0	0	0	0	0	1	1	0	0	1	0	0	0	0	510	407	0	7	1	11	0	69	1	0	1	510	0
469	0	0	0	0	0	1	1	0	0	0	0	0	1	0	172	553	1	9	1	2	0	61	1	0	1	172	2
470	0	0	0	0	1	0	1	0	0	0	0	0	1	0	104	426	1	9	1	9	0	73	0	1	1	104	2
471	0	0	0	1	0	0	1	1	1	1	0	1	0	0	191	26	1	7	1	52	1	65	1	0	2	191	2
472	0	0	0	1	0	0	1	1	0	1	0	1	0	0	480	548	0	9	1	14	0	75	1	1	1	480	0
473	0	0	0	0	0	1	0	0	0	0	0	0	0	0	480	469	0	7	1	10	0	65	0	0	0	480	0
474	0	0	0	0	0	1	1	0	0	1	0	0	1	0	8	539	1	8	1	31	1	73	0	1	1	8	2
475	0	0	0	0	0	1	0	0	0	0	0	0	0	0	480	409	0	7	1	4	0	56	0	0	0	480	0
476	0	0	0	0	0	1	0	0	0	0	0	0	0	0	450	521	0	7	1	2	0	77	0	1	0	450	0
477	0	0	0	0	0	1	1	0	0	0	0	0	1	0	450	473	0	7	1	7	0	75	0	1	1	450	0
478	0	0	0	1	0	0	1	0	1	1	0	0	1	0	144	541	1	7	1	19	0	66	1	0	2	144	2
479	0	0	1	0	0	0	1	1	0	1	0	0	0	0	450	75	0	7	1	10	0	53	0	0	1	450	0
480	0	0	0	0	0	1	1	1	0	1	0	0	0	0	450	392	0	7	1	13	0	78	0	1	1	450	0
481	0	0	0	0	0	1	1	1	1	0	0	0	1	0	10	509	1	8	1	19	0	75	0	1	2	10	2
482	0	0	0	0	0	1	1	0	1	0	0	0	0	0	450	480	0	6	0	8	0	47	0	0	2	450	0
483	0	0	0	0	0	1	1	0	0	0	0	0	1	0	450	397	0	7	1	13	0	72	0	1	1	450	0
484	0	0	0	0	0	1	1	1	0	0	0	0	1	0	11	413	1	7	1	23	1	50	0	0	1	11	2
485	0	0	0	1	0	0	0	0	0	0	0	0	0	0	450	493	0	7	1	8	0	59	0	0	0	450	0
486	0	0	0	0	0	1	0	0	0	0	0	0	0	0	13	399	1	9	1	24	1	62	0	0	0	13	2
487	0	0	0	1	0	1	1	0	1	0	0	0	0	1	216	306	1	8	1	4	0	67	0	0	2	216	2
488	0	0	1	0	0	0	1	0	1	1	0	0	0	0	450	336	0	7	1	10	0	55	0	0	2	450	0
489	0	0	0	0	0	1	0	0	0	0	0	0	0	0	450	399	0	7	1	9	0	73	0	1	0	450	0
490	0	0	0	0	0	1	1	1	0	1	0	0	0	0	450	382	0	7	1	16	0	67	0	0	1	450	0
491	0	0	1	0	0	0	1	0	1	1	0	0	0	0	420	304	0	7	1	7	0	71	0	1	2	420	0
492	0	0	0	0	0	1	1	0	0	1	0	0	0	0	519	415	1	7	1	11	0	70	0	0	1	519	2
493	0	0	0	0	0	1	1	1	0	0	0	0	1	0	13	42	1	7	1	15	0	59	0	0	1	13	2
494	0	0	0	1	0	0	1	0	0	0	0	0	1	0	358	379	1	7	1	7	0	64	0	0	1	358	2
495	0	0	0	0	0	1	0	0	0	0	0	0	0	0	420	16	0	7	1	2	0	71	0	1	0	420	0
496	0	0	1	0	0	0	1	0	0	1	0	0	0	0	390	390	0	7	1	4	0	71	0	1	1	390	0
497	0	0	1	0	0	0	1	1	0	1	0	0	0	0	420	402	0	7	1	18	0	64	0	0	1	420	0
498	0	0	0	0	0	1	1	0	0	0	0	0	1	0	720	3481	0	6	0	6	0	46	0	0	1	720	0
499	0	0	0	0	0	1	0	0	0	0	0	0	0	0	690	1720	0	7	1	6	0	74	0	1	0	690	0
500	0	0	0	0	0	1	0	0	0	0	0	0	0	0	750	3051	0	7	1	5	0	60	0	0	0	750	0
501	0	0	0	0	0	1	1	1	1	0	0	0	1	0	10	3299	1	7	1	10	0	73	0	1	2	10	2
502	0	0	0	1	0	0	1	0	0	0	1	0	0	0	202	399	1	7	1	16	0	78	0	1	1	202	2
503	0	0	0	1	0	0	1	0	0	0	0	0	1	0	630	1638	0	7	1	13	0	73	0	1	1	630	0
504	0	0	0	0	0	1	1	1	0	0	0	0	1	0	390	1967	0	7	1	7	0	70	0	0	1	390	0
505	0	0	0	0	0	1	1	0	0	0	0	0	1	0	603	3378	1	7	1	4	0	73	0	1	1	603	2
506	0	0	1	0	0	0	1	0	0	1	0	0	0	0	690	3299	0	6	0	14	0	77	0	1	1	690	0
507	0	0	0	0	0	1	1	0	0	0	0	0	1	1	300	3228	0	7	1	8	0	75	0	1	1	300	1
508	0	0	0	0	0	1	0	0	0	0	0	0	0	0	360	1316	0	7	1	3	0	68	0	0	0	360	0
509	0	0	1	0	0	0	1	1	1	1	0	0	0	1	223	399	1	7	1	37	1	68	0	0	2	223	2
510	0	0	0	0	0	1	1	0	0	0	0	0	1	1	197	1031	1	6	0	10	0	55	0	0	1	197	2
511	0	0	0	0	0	1	1	0	0	0	0	0	1	0	202	1694	1	6	0	9	0	74	0	1	1	202	2
512	1	0	0	1	0	0	1	1	0	0	1	0	0	1	20	432	1	9	1	43	1	67	0	0	1	20	2
513	0	0	0	0	0	1	1	0	0	0	1	0	0	0	342	3136	1	6	0	5	0	62	0	0	1	342	2
514	0	0	1	0	0	0	1	0	0	1	0	0	0	0	224	3046	1	6	0	11	0	60	0	0	1	224	2
515	0	0	0	0	0	1	0	0	0	0	0	0	0	0	503	393	1	7	1	43	1	73	1	1	0	503	2
516	0	0	0	0	0	1	1	0	1	0	0	0	1	1	11	3040	1	7	1	17	0	63	0	0	2	11	2
517	0	0	1	0	0	0	0	0	0	0	0	0	0	0	300	1502	0	6	0	5	0	51	0	0	0	300	0
518	0	0	0	0	0	1	1	1	0	0	0	0	0	0	690	1343	0	7	1	6	0	68	0	0	1	690	0
519	0	0	0	1	0	0	1	0	0	0	1	0	0	0	542	3016	1	7	1	10	0	76	0	1	1	542	2
520	0	0	0	0	0	1	0	0	0	0	0	0	0	0	690	392	0	7	1	15	0	66	0	0	0	690	0
521	0	0	1	0	0	1	1	0	1	1	0	0	0	0	11	2319	1	7	1	16	0	78	0	1	2	11	2
522	0	0	1	1	0	0	1	1	0	1	0	0	0	0	58	2186	1	9	1	6	0	69	0	0	1	58	2
523	0	0	1	0	0	1	1	0	1	1	0	0	1	1	232	343	1	7	1	11	0	67	0	0	2	232	2
524	0	0	0	0	0	1	1	0	1	0	0	0	1	0	29	2795	1	7	1	8	0	79	0	1	2	29	2
525	0	0	0	0	0	1	0	0	0	0	0	0	0	0	690	3020	0	6	0	10	0	61	0	0	0	690	0
526	0	0	1	0	0	0	1	0	0	1	1	0	0	0	221	379	1	7	1	15	0	73	0	1	1	221	2
527	0	0	0	1	0	0	1	0	0	0	1	0	0	0	660	2170	0	6	0	13	0	66	0	0	1	660	0
528	0	0	1	0	0	0	0	0	0	0	0	0	0	0	660	2929	0	7	1	9	0	76	0	1	0	660	0
529	0	0	0	0	0	1	1	0	0	0	0	0	1	0	13	2151	1	7	1	14	0	66	0	0	1	13	2
530	0	0	0	1	0	1	1	1	1	0	1	0	1	1	62	378	1	9	1	41	1	41	0	0	2	62	2
531	0	0	0	0	0	1	1	0	0	0	1	0	1	0	660	868	0	9	1	12	0	62	0	0	1	660	0
532	0	0	0	0	0	1	1	0	0	0	0	0	1	0	660	2947	0	7	1	15	0	56	0	0	1	660	0
533	0	0	1	0	0	1	1	0	0	0	0	0	1	1	414	1414	1	7	1	8	0	62	0	0	1	414	2
534	0	0	1	0	0	0	0	0	0	0	0	0	0	0	11	2864	1	6	0	6	0	63	0	0	0	11	2
535	0	0	1	0	0	0	1	0	0	1	0	0	0	0	660	2254	0	6	0	5	0	71	0	1	1	660	0
536	0	0	1	0	0	0	1	0	1	1	0	0	0	0	660	2823	0	6	0	19	0	70	0	0	2	660	0
537	0	0	0	0	0	1	1	0	0	0	0	0	1	0	660	1568	0	7	1	6	0	52	0	0	1	660	0
538	0	0	0	0	0	1	0	0	0	0	0	0	0	0	10	392	1	7	1	7	0	71	0	1	0	10	2
539	0	0	0	0	0	1	1	1	0	0	0	0	0	0	630	2450	0	7	1	7	0	73	0	1	1	630	0
540	0	0	1	0	0	0	0	0	0	0	0	0	0	0	449	2031	1	7	1	6	0	78	0	1	0	449	2
541	0	0	1	0	0	1	1	0	1	0	0	0	1	1	27	1787	1	9	1	13	0	70	0	0	2	27	2
542	0	0	0	0	0	1	1	0	0	0	0	0	1	0	0	394	0	7	1	7	0	65	0	0	1	0	0
543	0	0	0	0	0	1	0	0	0	0	0	0	0	0	0	1563	0	7	1	4	0	71	0	1	0	0	0
544	0	0	0	0	0	1	1	0	0	0	0	0	1	0	0	1983	0	6	0	6	0	43	0	0	1	0	0
545	0	0	0	0	0	1	1	0	0	1	0	0	0	0	0	2291	0	6	0	6	0	64	0	0	1	0	0
546	0	0	1	0	0	1	1	1	1	0	1	0	1	1	471	2760	1	9	1	14	0	56	0	0	2	471	2
547	0	0	0	0	0	1	1	0	1	0	0	0	0	0	50	2607	1	6	0	7	0	70	0	0	2	50	2
548	0	0	1	0	0	0	1	0	1	1	0	0	0	0	0	2277	0	6	0	5	0	70	0	0	2	0	0
549	0	0	1	0	0	0	1	0	1	1	0	0	0	0	57	2592	1	7	1	69	1	63	0	0	2	57	2
550	0	0	1	0	0	0	1	0	1	1	0	0	0	0	223	2710	1	7	1	19	0	72	0	1	2	223	2
551	0	0	0	0	0	1	0	0	0	0	0	0	0	0	0	1542	0	8	1	6	0	45	1	0	0	0	0
552	0	0	0	0	0	1	1	1	1	0	0	0	1	0	67	1808	1	8	1	51	1	73	0	1	2	67	2
553	0	0	0	0	0	1	0	0	0	0	0	0	0	0	10	387	1	8	1	16	0	60	1	0	0	10	2
554	0	0	0	0	0	1	1	1	0	0	0	0	1	1	10	387	1	8	1	21	1	67	0	0	1	10	2
555	0	0	0	0	0	1	1	0	0	0	0	0	1	0	480	2651	0	8	1	22	1	70	0	0	1	480	0
556	0	0	0	0	0	1	1	0	0	0	0	0	1	0	360	2625	0	7	1	4	0	60	0	0	1	360	0
557	0	0	0	0	0	1	0	0	0	0	0	0	0	0	110	390	1	9	1	62	1	58	1	0	0	110	2
558	0	0	1	0	0	0	1	1	0	1	0	0	0	0	510	2562	0	7	1	7	0	74	1	1	1	510	0
559	0	0	0	1	0	0	1	0	0	0	0	0	1	0	390	2581	0	7	1	5	0	67	0	0	1	390	0
560	0	0	0	0	0	1	1	0	1	0	0	0	1	1	13	163	1	8	1	10	0	62	1	0	2	13	2
561	0	0	0	1	0	0	0	0	0	0	0	0	0	0	420	2558	0	7	1	5	0	67	1	0	0	420	0
562	0	0	0	1	0	0	0	0	0	0	0	0	0	0	0	399	0	8	1	5	0	54	0	0	0	0	0
563	0	0	0	0	0	1	0	0	0	0	0	0	0	0	547	775	1	8	1	39	1	73	1	1	0	547	2
564	0	0	1	1	0	1	1	0	1	1	1	0	1	1	207	331	1	9	1	9	0	66	1	0	2	207	2
565	0	0	0	0	0	1	1	0	0	0	0	0	1	1	11	360	1	9	1	11	0	70	1	0	1	11	2
566	0	0	0	0	0	1	1	0	0	0	0	0	1	0	390	2506	0	7	1	16	0	56	1	0	1	390	0
567	0	0	0	0	0	1	0	0	0	0	0	0	0	0	267	301	1	9	1	4	0	62	1	0	0	267	2
568	0	0	0	0	0	1	0	0	0	0	0	0	0	0	450	231	0	9	1	23	1	71	1	1	0	450	0
569	0	0	0	1	0	0	0	0	0	0	0	0	0	0	510	2541	0	6	0	5	0	61	0	0	0	510	0
570	0	0	0	0	0	1	1	1	0	0	0	0	1	0	60	2555	0	7	1	5	0	72	0	1	1	60	0
571	0	0	0	0	0	1	1	0	0	0	0	0	1	0	390	2445	0	6	0	5	0	63	0	0	1	390	0
572	0	0	0	0	0	1	1	0	0	0	0	0	1	0	480	2242	0	7	1	6	0	45	0	0	1	480	0
573	0	0	1	0	0	0	1	0	1	1	0	0	0	0	10	2223	1	7	1	68	1	74	1	1	2	10	2
574	0	0	0	0	0	1	0	0	0	0	0	0	0	0	390	345	0	7	1	74	1	60	1	0	0	390	0
575	0	0	1	0	0	0	1	0	1	1	0	0	0	0	160	2529	1	9	1	42	1	59	0	0	2	160	2
576	0	0	0	0	0	1	1	1	0	0	0	0	1	0	107	2471	1	7	1	14	0	59	0	0	1	107	2
577	0	0	1	0	0	0	1	0	0	1	0	0	0	0	390	2539	0	7	1	5	0	56	0	0	1	390	0
578	0	0	0	1	0	0	1	0	1	0	0	0	0	1	300	2562	0	7	1	6	0	56	0	0	2	300	0
579	0	0	0	0	0	1	0	0	0	0	0	0	0	0	330	2589	0	7	1	13	0	62	0	0	0	330	0
580	0	0	0	0	0	1	1	0	0	0	0	0	1	0	390	2427	0	7	1	6	0	69	0	0	1	390	0
581	0	0	0	0	0	1	0	0	0	0	0	0	0	0	360	751	0	7	1	7	0	66	0	0	0	360	0
582	0	0	0	0	0	1	1	0	0	0	0	0	1	0	225	2546	1	7	1	15	0	70	0	0	1	225	2
583	0	0	1	0	0	0	0	0	0	0	0	0	0	0	390	2310	0	7	1	18	0	59	0	0	0	390	0
584	0	0	0	0	0	1	1	0	1	0	0	0	1	0	30	690	0	7	1	6	0	66	0	0	2	30	0
585	0	0	0	0	0	1	1	0	0	0	0	0	1	0	360	2375	0	6	0	10	0	47	0	0	1	360	0
586	0	0	0	0	0	1	0	0	0	0	0	0	0	0	0	1421	0	7	1	4	0	66	0	0	0	0	0
587	0	0	0	1	0	0	0	0	0	0	0	0	0	0	360	278	0	7	1	8	0	54	0	0	0	360	0
588	0	0	0	1	0	0	1	0	1	0	0	0	0	1	390	303	0	7	1	7	0	56	0	0	2	390	0
589	0	0	0	0	0	1	0	0	0	0	0	0	0	0	390	2317	0	7	1	4	0	66	0	0	0	390	0
590	0	0	0	0	0	1	1	1	0	0	0	0	1	0	420	2499	0	7	1	15	0	59	0	0	1	420	0
591	0	0	0	0	0	1	0	0	0	0	0	0	0	0	51	244	1	8	1	19	0	68	0	0	0	51	2
592	0	0	1	0	0	0	0	0	0	0	0	0	0	0	307	255	1	7	1	8	0	71	0	1	0	307	2
593	0	0	0	1	0	0	1	1	0	0	1	0	0	1	330	2161	0	7	1	21	1	64	0	0	1	330	0
594	0	0	0	0	0	1	1	1	0	0	0	0	1	0	360	2496	0	7	1	19	0	58	0	0	1	360	0
595	0	0	0	0	0	1	1	0	0	0	0	0	1	0	360	2360	0	8	1	12	0	63	0	0	1	360	0
596	0	0	0	0	0	1	1	1	0	0	0	0	0	1	71	1095	1	9	1	14	0	72	1	1	1	71	2
597	0	0	0	1	0	0	1	0	1	1	0	0	0	1	20	278	1	9	1	34	1	76	0	1	2	20	2
598	0	0	0	0	0	1	0	0	0	0	0	0	0	0	360	2356	0	7	1	14	0	62	0	0	0	360	0
599	0	0	0	0	0	1	1	0	0	0	0	0	1	0	116	1095	1	7	1	13	0	62	0	0	1	116	2
600	0	0	0	0	0	1	0	0	0	0	0	0	0	0	390	2503	0	6	0	14	0	59	0	0	0	390	0
601	0	0	0	0	0	1	1	0	0	0	1	0	0	0	300	2472	0	7	1	9	0	60	0	0	1	300	0
602	0	0	0	0	0	1	0	0	0	0	0	0	0	1	23	234	1	9	1	46	1	58	1	0	0	23	2
603	0	0	0	0	0	1	1	0	1	0	1	0	0	0	60	2401	1	7	1	4	0	71	1	1	2	60	2
604	0	0	0	1	0	0	1	1	0	0	1	0	0	0	210	2429	0	7	1	7	0	68	0	0	1	210	0
605	0	0	1	0	0	0	1	0	0	1	0	0	0	0	330	236	0	7	1	23	1	74	0	1	1	330	0
606	0	0	0	0	0	1	1	0	0	0	0	0	1	0	270	1873	0	7	1	4	0	64	0	0	1	270	0
607	0	0	0	0	0	1	0	0	0	0	0	0	0	0	210	1940	0	7	1	5	0	62	0	0	0	210	0
608	0	0	0	0	0	1	1	0	0	1	0	0	0	0	240	2262	0	8	1	5	0	66	0	0	1	240	0
609	0	0	0	0	0	1	1	0	0	0	0	0	1	0	193	219	1	7	1	18	0	69	0	0	1	193	2
610	0	0	0	0	0	1	1	0	0	0	0	0	1	0	210	308	0	7	1	29	1	59	0	0	1	210	0
611	0	0	0	1	0	0	1	0	0	0	1	0	0	0	210	2448	0	7	1	5	0	71	0	1	1	210	0
612	0	0	1	0	0	1	1	1	0	1	0	0	1	0	210	2275	0	7	1	5	0	65	0	0	1	210	0
